# Supplementary material for: Consumer Awareness, Perceptions and Avoidance of Ultra-Processed Foods: A Study of UK Adults in 2024
Source: Foods. 2024 Jul 23;13(15):2317. doi: 10.3390/foods13152317 (PMC11311829; doi:10.3390/foods13152317)
Supplement: Supplementary file 1 [file foods-13-02317-s001.zip]

Archive with 1 entries (1 files):
- foods-3115705-supplementary.pdf
